# Supplementary material for: Early specializations for mimicry and defense in a Jurassic stick insect
Source: Natl Sci Rev. 2020 Apr 2;8(1):nwaa056. doi: 10.1093/nsr/nwaa056 (PMC8288419; doi:10.1093/nsr/nwaa056)
Supplement: nwaa056_Supplymentary_Files [file nwaa056_supplymentary_files.zip]

Archive with 3 entries (3 files):
- Stick_Insect_SI_03292020.docx
- Supplementary_Table_S2.nex
- Supplementary_Table_S4.nex
