# Supplementary material for: Early specializations for mimicry and defense in a Jurassic stick insect
Source: Natl Sci Rev. 2020 Apr 2;8(1):nwaa056. doi: 10.1093/nsr/nwaa056 (PMC8288419; doi:10.1093/nsr/nwaa056)
Supplement: nwaa056_Supplymentary_Files [file nwaa056_supplymentary_files.zip › Supplementary_Table_S2.nex]

#NEXUS

[ File saved by NDE version 0.5.0, Fri Dec 06 18:30:20 2019 ]

BEGIN TAXA;
	DIMENSIONS NTAX=15;
	TAXLABELS
		'Jubilaeus (Orthoptera)'
		'Chelopterum (Notoptera)'
		'Xiphopterum (Xiphopteridae)'
		'Prochresmoda  (Prochresmodidae)'
		'Aerophasma  (Aerophasmatidae)'
		'Hagiphasma paradoxa'
		'Orephasma eumorpha'
		'Aethephasma megista'
		'Adjacivena rasnitsyni'
		'Cretophasmomima melanogramma'
		'Aclistophasma echinulatum'
		'Renphasma sinica'
		'Phasmomimoides lineatus'
		'Coniphasma rosenkrantzi'
		'Eoprephasma hichensi'
		;
ENDBLOCK;

BEGIN CHARACTERS;
	DIMENSIONS NCHAR=23;
	FORMAT DATATYPE=STANDARD MISSING=? GAP=- SYMBOLS="0123";
	CHARLABELS
		[1] ''
		[2] ''
		[3] ''
		[4] ''
		[5] ''
		[6] ''
		[7] ''
		[8] ''
		[9] ''
		[10] ''
		[11] ''
		[12] ''
		[13] ''
		[14] ''
		[15] ''
		[16] ''
		[17] ''
		[18] ''
		[19] ''
		[20] ''
		[21] ''
		[22] ''
		[23] ''
		;
	STATELABELS
		1
			' '
			' '
			' ',
		2
			' '
			' ',
		3
			' '
			' ',
		4
			' '
			' ',
		5
			' '
			' ',
		6
			' '
			' '
			' ',
		7
			' '
			' ',
		8
			' '
			' '
			' ',
		9
			' '
			' '
			' ',
		10
			' '
			' '
			' ',
		11
			' '
			' '
			' ',
		12
			' '
			' '
			' ',
		13
			' '
			' ',
		14
			' '
			' '
			' ',
		15
			' '
			' ',
		16
			' '
			' ',
		17
			' '
			' ',
		18
			' '
			' ',
		19
			' '
			' ',
		20
			' '
			' ',
		21
			' '
			' ',
		22
			' '
			' ',
		23
			' '
			' '
			' ',
	;
	MATRIX
		'Jubilaeus (Orthoptera)'             0000011000 0001000000 000
		'Chelopterum (Notoptera)'            011-011(01)00 0001000000 000
		'Xiphopterum (Xiphopteridae)'        0000011101 0011000011 00?
		'Prochresmoda  (Prochresmodidae)'    000001-100 0212001001 00?
		'Aerophasma  (Aerophasmatidae)'      0001001011 0011100001 00?
		'Hagiphasma paradoxa'                011-100111 0010111111 011
		'Orephasma eumorpha'                 011-000111 0010101111 111
		'Aethephasma megista'                011-100111 0012111111 011
		'Adjacivena rasnitsyni'              001-000001 1111101111 ???
		'Cretophasmomima melanogramma'       111-100111 021211111? ???
		'Aclistophasma echinulatum'          001-000101 111111(01)111 011
		'Renphasma sinica'                   111-101111 0112?????? ???
		'Phasmomimoides lineatus'            001-000001 0(01)1110001? 00?
		'Coniphasma rosenkrantzi'            111-100111 0112?????? ???
		'Eoprephasma hichensi'               111-100111 0112?????? ???
	;
ENDBLOCK;

BEGIN ASSUMPTIONS;
	OPTIONS DEFTYPE=UNORD POLYTCOUNT=MINSTEPS;
ENDBLOCK;

BEGIN NOTES;
	[Taxon comments]

	[Character comments]

	[Character state comments]

	[Attribute comments]

	[Taxon pictures]

	[Character pictures]

	[Character state pictures]

	[Attribute pictures]
ENDBLOCK;
