# Supplementary material for: Early specializations for mimicry and defense in a Jurassic stick insect
Source: Natl Sci Rev. 2020 Apr 2;8(1):nwaa056. doi: 10.1093/nsr/nwaa056 (PMC8288419; doi:10.1093/nsr/nwaa056)
Supplement: nwaa056_Supplymentary_Files [file nwaa056_supplymentary_files.zip › Supplementary_Table_S4.nex]

#NEXUS

[ File saved by NDE version 0.5.0, Fri Dec 06 18:37:04 2019 ]

BEGIN TAXA;
	DIMENSIONS NTAX=13;
	TAXLABELS
		'Jubilaeus (Orthoptera)'
		'Chelopterum (Notoptera)'
		'Xiphopterum (Xiphopteridae)'
		'Prochresmoda (Prochresmodidae)'
		'Palaeochresmoda (Prochresmodidae)'
		'Paraplana (Aeroplanidae)'
		'Aerophasma (Aerophasmatidae)'
		'Jurophasma (Aerophasmatidae)'
		'Cretophasma (Cretophasmatidae)'
		'Orephasma '
		Aclistophasma
		'Heteropteryx dilatata'
		'Paracyphocrania major'
		;
ENDBLOCK;

BEGIN CHARACTERS;
	DIMENSIONS NCHAR=32;
	FORMAT DATATYPE=STANDARD MISSING=? GAP=- SYMBOLS="0123";
	CHARLABELS
		[1] ''
		[2] ''
		[3] ''
		[4] ''
		[5] ''
		[6] '.'
		[7] ''
		[8] ''
		[9] ''
		[10] ''
		[11] ''
		[12] ''
		[13] ''
		[14] ''
		[15] ''
		[16] ''
		[17] ''
		[18] ''
		[19] ''
		[20] ''
		[21] ''
		[22] ''
		[23] ''
		[24] ''
		[25] ''
		[26] ''
		[27] ''
		[28] ''
		[29] ''
		[30] ''
		[31] ''
		[32] ''
		;
	STATELABELS
		1
			' '
			' '
			' ',
		2
			' '
			' '
			' ',
		3
			' '
			' ',
		4
			' '
			' '
			' ',
		5
			' '
			' ',
		6
			' '
			' '
			' ',
		7
			' '
			' ',
		8
			' '
			' '
			' ',
		9
			' '
			' '
			' ',
		10
			' '
			' '
			' ',
		11
			' '
			' ',
		12
			' '
			' '
			' ',
		13
			' '
			' '
			' ',
		14
			' '
			' '
			' ',
		15
			' '
			' ',
		16
			' '
			' '
			' ',
		17
			' '
			' '
			' ',
		18
			' '
			' '
			' ',
		19
			' '
			' '
			' ',
		20
			' '
			' '
			' ',
		21
			' '
			' ',
		22
			' '
			' ',
		23
			' '
			' ',
		24
			' '
			' '
			' ',
		25
			' '
			' ',
		26
			' '
			' ',
		27
			' '
			' ',
		28
			' '
			' ',
		29
			' '
			' '
			' ',
		30
			' '
			' '
			' ',
		31
			' '
			' '
			' ',
		32
			' '
			' '
			' ',
	;
	MATRIX
		'Jubilaeus (Orthoptera)'               0101000001 1000000000 0000000000 00
		'Chelopterum (Notoptera)'              0102-1--11 1000(01)00000 0100001000 00
		'Xiphopterum (Xiphopteridae)'          0000000001 1001110010 0000011110 0?
		'Prochresmoda (Prochresmodidae)'       0101000001 -100012011 0001000110 0?
		'Palaeochresmoda (Prochresmodidae)'    2101-1--11 -100012010 ?????????? ??
		'Paraplana (Aeroplanidae)'             0100100110 1011110000 ?????????? ??
		'Aerophasma (Aerophasmatidae)'         1201101210 1011110110 0110001000 1?
		'Jurophasma (Aerophasmatidae)'         1201101210 1011110110 ?????????? ??
		'Cretophasma (Cretophasmatidae)'       0200101210 -110100000 ?????????? ??
		'Orephasma '                           1202-1--10 0011111010 0111111111 11
		Aclistophasma                          1201-1--10 0001111010 011(01)111111 11
		'Heteropteryx dilatata'                1212-1--10 0011112011 1111011120 11
		'Paracyphocrania major'                2212-1--11 -111112011 1111011120 11
	;
ENDBLOCK;

BEGIN ASSUMPTIONS;
	OPTIONS DEFTYPE=UNORD POLYTCOUNT=MINSTEPS;
ENDBLOCK;

BEGIN NOTES;
	[Taxon comments]

	[Character comments]

	[Character state comments]

	[Attribute comments]

	[Taxon pictures]

	[Character pictures]

	[Character state pictures]

	[Attribute pictures]
ENDBLOCK;
